# Supplementary material for: Synthesis and Biochemical Evaluation of Ethanoanthracenes and Related Compounds: Antiproliferative and Pro-Apoptotic Effects in Chronic Lymphocytic Leukemia (CLL)
Source: Pharmaceuticals (Basel). 2024 Aug 5;17(8):1034. doi: 10.3390/ph17081034 (PMC11359702; doi:10.3390/ph17081034)
Supplement: Supplementary file 1 [file pharmaceuticals-17-01034-s001.zip]

Archive with 1 entries (1 files):
- pharmaceuticals-3110507-supplementary.pdf
